# Supplementary material for: BOFdat: Generating biomass objective functions for genome-scale metabolic models from experimental data
Source: PLoS Comput Biol. 2019 Apr 22;15(4):e1006971. doi: 10.1371/journal.pcbi.1006971 (PMC6497307; doi:10.1371/journal.pcbi.1006971)
Supplement: S2 File — (CSV) [file pcbi.1006971.s011.csv]

Original biomass	SEED	BOFdat	BOSS	Cluster	metab
1	1	1	1	Folates	thf_c, for_c, 5fthf_c, 5mthf_c, methf_c, mlthf_c, 10fthf_c
1	1	1	0	Quinone precursors	2oph_c, malcoa_c, 2dmmql8_c, 2ombzl_c, 2dmmq8_c, 2ohph_c, ahcys_c, 2omph_c
1	1	1	0	Murein	udcpdp_c, murein4px4p4p_p, murein5px4px4p_p, murein5px4p_p, murein3px4p_p, murein4px4p_p, uagmda_c, murein3p3p_p, murein4p4p_p, murein4px4px4p_p, uaagmda_c
1	1	1	0	Hemes	hemeO_c, pheme_c
1	1	1	0	Thiamine	athtp_c, thmpp_c, thmmp_c
1	1	0	0	Lipid A	colipa_c, colipa_e
1	1	0	0	Polyamines	spmd_c, ptrc_c
1	1	0	0	Fatty acids	pg180_c, clpn160_p, clpn180_p
1	1	0	0	Flavin	ribflv_c
1	1	0	0	Hemes	sheme_c
1	1	0	0	Pyridoxal	pydx5p_c
1	0	1	0	Flavin	fmnh2_c, enter_c
1	0	1	0	Succinyl-CoA	succoa_c
1	0	0	0	Iron-sulfur cluster	4fe4s_c, 2fe2s_c, btn_c, lipopb_c
1	0	0	0	Molybdopterin	mocogdp_c, mococdp_c
1	0	0	0	Fatty acids	clpn161_p, clpn181_p
1	0	0	0	Chorismate	chor_c
1	0	0	0	Glycogen	glycogen_c
0	1	0	0	Fatty acids	pe180_c
0	0	1	0	Fatty acid precursors	3hodcoa_c
0	0	1	0	Flavin	25drapp_c
0	0	1	0	Nicotinamide	nadphx__S_c, nadphx__R_c
0	0	1	0	Fatty acid precursors	b2coa_c, 3ohcoa_c
0	0	1	0	Fatty acid precursors	aacoa_c
0	0	1	0	Nicotinamide	nadhx__R_c
0	0	1	0	Lipid A	kdo2lipid4_e
0	0	1	0	Lipid A	kdolipid4_c
0	0	1	0	Fatty acid precursors	hdd2coa_c
0	0	0	1	Carbamoyl phosphate	cbp_c
0	0	0	1	Glycerate	13dpg_c
0	0	0	1	Carbon dioxide	co2_p
0	0	0	1	Acetyl phosphate	actp_c
0	0	0	1	Inorganic phosphate	pppi_c
0	0	0	1	Urea	urea_p
